# Supplementary material for: Testicular macrophages are recruited during a narrow fetal time window and promote organ-specific developmental functions
Source: Nat Commun. 2023 Mar 15;14:1439. doi: 10.1038/s41467-023-37199-0 (PMC10017703; doi:10.1038/s41467-023-37199-0)
Supplement: Supplementary file 4 — Source Data [file 41467_2023_37199_MOESM4_ESM.xlsx]

## Sheet: Figure.1
	Csf1r-creER;Rosa-Tomato
Fig.1o		F4/80+Tom+/F4/80+ (%)									P value
		E14.5			E16.5			E18.5			E16.5 vs E14.5 (E10.5+4OHT)	E18.5 vs E16.5(E10.5+4OHT)	E18.5 vs E14.5(E10.5+4OHT)
		testis-1	testis-2	testis-3	testis-1	testis-2	testis-3	testis-1	testis-2	testis-3	0.18161	0.0626554	0.026473
	E8.5+4-OHT							12.4257	14.5245	18.2521	E16.5 vs E14.5 (E12.5+4OHT)	E18.5 vs E16.5(E12.5+4OHT)	E18.5 vs E14.5(E12.5+4OHT)
	E10.5+4-OHT	70.3297	70.1351	90.6429	66.0627	56.7194	70.1489	57.728	41.3942	38.0963	0.0217813	0.522264	0.00350814
	E12.5+4-OHT	84.9769	83.2168	82.2072	78.042	70.5742	68.2478	67.7	73.9004	67.6842	E14.5(E10.5+4OHT vs E12.5+4OHT)	E16.5(E10.5+4OHT vs E12.5+4OHT)	E18.5(E10.5+4OHT vs E12.5+4OHT)	E18.5(E10.5+4OHT vs E8.5+4OHT)
											0.401071	0.182489	0.0200141	0.00824637
Fig.1p		F4/80-Tom+ cell number per 0.1 mm2 gonad									P value
		E14.5			E16.5			E18.5			E16.5 vs E14.5 (E10.5+4OHT)	E18.5 vs E16.5(E10.5+4OHT)	E18.5 vs E14.5(E10.5+4OHT)
		testis-1	testis-2	testis-3	testis-1	testis-2	testis-3	testis-1	testis-2	testis-3	0.0070965	0.883729	0.0279947
	E10.5+4-OHT	2.52593	1.47779	1.6105	21.2642	11.3069	18.4146	23.8347	9.21444	15.5216	E16.5 vs E14.5 (E12.5+4OHT)	E18.5 vs E16.5(E12.5+4OHT)	E18.5 vs E14.5(E12.5+4OHT)
	E12.5+4-OHT	3.2438	3.21116	3.33979	27.2058	29.6026	39.0023	41.2722	32.6731	34.1076	0.00134657	0.413489	0.000249937
											E14.5(E10.5+4OHT vs E12.5+4OHT)	E16.5(E10.5+4OHT vs E12.5+4OHT)	E18.5(E10.5+4OHT vs E12.5+4OHT)
											0.0136905	0.0327227	0.0166
Fig.1q and 1r		testis-1	testis-2	testis-3	testis-1	testis-2	testis-3				P value
	P30	CD206+Tom+/CD206+(%)			MHCII+Tom+/MHCII+(%)						P30	CD206+Tom+/CD206+(%)	MHCII+Tom+/MHCII+(%)
	E8.5+4-OHT	2.02608	1.35152	1.82339	0.827439	1.57648	0.570467				E10.5+4OHT vs E8.5+4OHT	0.00560946	0.0288322
	E10.5+4-OHT	37.6369	21.5804	39.9278	8.92677	7.81923	17.7036				E12.5+4OHT vs E10.5+4OHT	0.020083	0.00237793
	E12.5+4-OHT	70.2462	73.3955	52.667	72.2604	53.2309	53.4891				E12.5+4OHT vs E8.5+4OHT	0.000590473	0.000743506
	P90	CD206+Tom+/CD206+(%)			MHCII+Tom+/MHCII+(%)						P90
	E8.5+4-OHT	9.16727	2.44551	2.81256	3.52411	1.51272	0.79251				E10.5+4OHT vs E8.5+4OHT	0.0589617	0.0118278
	E10.5+4-OHT	41.2871	27.5409	12.6808	33.1197	28.1448	15.2855				E12.5+4OHT vs E10.5+4OHT	0.0112846	0.00315691
	E12.5+4-OHT	79.1327	60.8198	80.5687	69.3562	58.7033	67.7772				E12.5+4OHT vs E8.5+4OHT	0.000516333	4.99412e-05

## Sheet: Figure.2
	Kit-creER;Rosa-Tomato
Fig.2n			F4/80+Tom+/F4/80+ (%)					P value
			testis-1	testis-2	testis-3
	E8.5+4-OHT	E18.5	41.0032	35.5927	34.3			E10.5+4OHT (E16.5vs E14.5)	E18.5(E10.5+4OHT vs E8.5+4OHT)
	E10.5+4-OHT	E14.5	42.4242	40	38.2353			0.000511029	0.00046772
		E16.5	69.3548	63.3333	71.4286			E10.5+4OHT (E18.5vs E16.5)	E18.5(E12.5+4OHT vs E10.5+4OHT)
		E18.5	62.1875	65.7234	61.0951			0.146523	0.00024646
	E12.5+4-OHT	E18.5	32.7059	27.448	24.3079			E10.5+4OHT (E18.5vs E14.5)
	E14.5+4-OHT	E18.5	0	0	0			0.00025021
Fig.2o			F4/80-Tom+ cell number per 0.1 mm2 gonad					P value
			testis-1	testis-2	testis-3
	E8.5+4-OHT	E18.5	29.0578	24.7738	17.9474			E10.5+4OHT (E16.5vs E14.5)	E18.5(E10.5+4OHT vs E8.5+4OHT)
	E10.5+4-OHT	E14.5	6.84182	8.2672	8.5034			1.1682e-05	0.0139577
		E16.5	33.0688	35.7604	33.5039			E10.5+4OHT (E18.5vs E16.5)	E18.5(E12.5+4OHT vs E10.5+4OHT)
		E18.5	46.1202	49.9248	37.396			0.0525572	0.0386111
	E12.5+4-OHT	E18.5	35.9049	27.5989	25.5559			E10.5+4OHT (E18.5vs E14.5)
	E14.5+4-OHT	E18.5	0	0	0			0.000613386
Fig.2p and 2q		testis-1	testis-2	testis-3	testis-1	testis-2	testis-3	P value
	P30	CD206+Tom+/CD206+(%)			MHCII+Tom+/MHCII+(%)			P30	CD206+Tom+/CD206+(%)	MHCII+Tom+/MHCII+(%)
	E8.5+4-OHT	32.2801	21.0828	19.5382	35.0386	10.803	14.1446	E10.5+4OHT vs E8.5+4OHT	0.000732164	0.0120184
	E10.5+4-OHT	69.5797	78.4717	83.1332	51.6127	62.5897	72.3762
	P90	CD206+Tom+/CD206+(%)			MHCII+Tom+/MHCII+(%)			P90
	E8.5+4-OHT	17.9534	22.302	22.463	29.7656	24.1944	19.1774	E10.5+4OHT vs E8.5+4OHT	0.00165344	0.00120728
	E10.5+4-OHT	58.7233	80.1338	68.0616	70.5175	79.1883	62.6828

## Sheet: Figure.3
	Flt3-cre;Rosa-Tomato
Fig.3i		F4/80+Tom+/F4/80+ (%)					P value
		testis-1	testis-2	testis-3	testis-4	testis-5
	E14.5	3.55597	7.05128	7.14286			E16.5 vs E14.5	0.00579132
	E16.5	17.7276	15.9051	22.9032			E18.5 vs E16.5	0.0179219
	E18.5	27.2841	25.3873	22.3545	24.1768	27.7528	P7 vs E18.5	3.86058e-05
	P7	50.8327	44.3978	52.3088
Fig.3j		F4/80-Tom+ cell number per 0.1 mm2 gonad					P value
		testis-1	testis-2	testis-3	testis-4	testis-5
	E14.5	4.59068	4.19991	6.40041			E16.5 vs E14.5	0.0291965
	E16.5	10.014	17.0376	21.0636			E18.5 vs E16.5	0.0320744
	E18.5	22.0052	28.4471	24.5835	26.4854	20.6784	P7 vs E18.5	0.00010548
	P7	6.23547	6.0022	8.18452
Fig.3k		CSF1R+Tom+/CSF1R+(%)				MHCII+Tom+/MHCII+(%)
	P30	61	78.5	75		71.35	82.8	75
	P90	89.15	87.2667	90.55	85.6741	90.35	89.4667	89.65	88.6625

## Sheet: Figure.4
	Cx3cr1-creER; Rosa-Tomato
Fig.4k and 4l		testis-1	testis-2	testis-3	testis-1	testis-2	testis-3	P value
	E18.5	F4/80+Tom+/F4/80+ (%)			CD45+Tom+/CD45+(%)				F4/80+Tom+/F4/80+ (%)	CD45+Tom+/CD45+(%)
	E12.5+4OHT	62.9789	67.9688	76.4617	21.6643	22.5531	19.3437	E12.5+4OHT vs P4+P5+TAM	0.00301533	0.000195489
	P7	F4/80+Tom+/F4/80+ (%)			CD45+Tom+/CD45+(%)
	P4P5+TAM	93.722	95.9976	94.6265	60.0603	71.3842	66.7527
Fig.4m and 4n		testis-1	testis-2	testis-3	testis-1	testis-2	testis-3	P value
	P30	CD206+Tom+/CD206+(%)			MHCII+Tom+/MHCII+(%)			P30	CD206+Tom+/CD206+(%)	MHCII+Tom+/MHCII+(%)
	E12.5+4OHT	18.459	19.6832	16.0382	6.50599	3.64721	4.86914	E18.5+4OHT vs E12.5+4OHT	0.000893002	0.00918434
	E18.5+4OHT	81.4653	64.163	85.6115	10.5556	14.8664	16.0887	E18.5+4OHT vs P4+P5+TAM	0.0565705	0.00492022
	P4+P5+TAM	95.4198	95.1366	93.3053	31.2857	42.5012	33.0047	E12.5+4OHT vs P4+P5+TAM	4.38524e-07	0.00103465
	P90	CD206+Tom+/CD206+(%)			MHCII+Tom+/MHCII+(%)			P90
	E12.5+4OHT	13.0321	15.1997	15.037	17.8136	19.8999	19.6917	E18.5+4OHT vs E12.5+4OHT	0.00255312	0.00252712
	E18.5+4OHT	49.784	43.9201	35.3317	24.4472	26.5828	26.8875	E18.5+4OHT vs P4+P5+TAM	0.00051462	0.00770047
	P4+P5+TAM	85.1364	87.1968	87.5234	38.0267	46.4649	50.9484	E12.5+4OHT vs P4+P5+TAM	2.40465e-07	0.00249212

## Sheet: Figure.5
	Amh-cre;Rosa-DTA
Fig.5m		F4/80+ cell number per 0.1 mm2 Interstitium						P value
		testis-1	testis-2	testis-3	testis-1	testis-2	testis-3
		Control Testis			AMH-cre;Rosa-DTA Testis
	E14.5	24.0181	24.9005	24.645	24.6179	24.5584	22.907	0.469949
	E16.5	34.1355	35.5241	37.3215	35.3523	37.0859	39.1459	0.344529
	E18.5	24.1543	28.2067	32.6608	31.0108	31.1453	34.0784	0.231615
Fig.5n		CD45+IBA1- cell number per 0.1 mm2 Interstitium						P value
		testis-1	testis-2	testis-3	testis-1	testis-2	testis-3
		Control Testis			AMH-cre;Rosa-DTA Testis
	E14.5	4.90727	9.32755	5.89088	4.10252	8.32461	7.96325	0.965242
	E16.5	46.2318	49.575	42.2637	33.5438	35.5726	37.8743	0.0134903
	E18.5	60.9204	44.0978	40.3026	21.6728	27.4802	16.8256	0.0198718
Fig.5p-5s		E18.5_Control testis			E18.5_AmhCre;DTA testis				P value
	CD45+ live cells (%)	3.49	3.8	2.8	2.16	2.91	2.23	1.56	0.0378923
	CD45+ cell number per 1*105 cells	2248	2326	1780	1420	1820	1361	851	0.0405733
	F480HiCD11bHi cells among CD45+ cells (%）	8.85	10.9	18.1	27.2	16.7	19.6	32.3	0.0653749
	Cell number per 1*105 cells	199	254	283	394	321	267	271	0.155418
	F480LoCD11bHi cells among CD45+ cells (%）	74.1	74.9	63.3	53.4	63.6	59	49	0.0315338
	Cell number per 1*105 cells	1665	1742	1189	758	1222	803	412	0.0298745

## Sheet: Figure.6
Fig.6e			2^-(Delta Delta CT)
		E13.5 XY Gonads	CDH5	CYP11A1	CYP17A1	HSD3B1	SOX9	AMH	KIT	POU5F1	DDX4	CX3CR1	CSF1R	ADGRE1
		E6.5+Control Ab-1	1.43032	1.17998	1.38811	1.15901	1.09844	1.35322	0.989284	0.890637	0.906613	1.04528	0.977082	0.960231
		E6.5+Control Ab-2	0.65738	0.885753	0.727555	0.898985	0.932672	0.796163	0.813906	0.872767	0.97638	0.79314	0.957882	1.23526
		E6.5+Control Ab-3	1.06353	0.956784	0.990174	0.959753	0.9761	0.928173	1.24195	1.28647	1.12969	1.20619	1.06846	0.843072
		E6.5+Control Ab-4	0.801988	0.92432	0.713022	0.983915	0.958256	0.959265	1.01894	1.26643	1.42015	0.833656	0.987863	1.36302
		E6.5+Control Ab-5	0.957028	0.779576	0.847785	0.748684	0.905354	0.900448	0.93348	1.1595	1.19513	1.05326	0.888924	0.801297
		E6.5+Control Ab-6	1.30289	1.38778	1.65429	1.35751	1.15266	1.15772	1.05135	0.681004	0.589181	1.13888	1.13878	0.915595
		E6.5+anti-CAF1R Ab-1	0.67866	0.663797	0.657904	0.822212	0.955043	0.891687	0.87515	1.01036	1.14134	0.222159	0.169365	0.291538
		E6.5+anti-CAF1R Ab-2	1.08323	1.0973	1.18332	0.991823	0.961917	1.00876	0.95625	1.22022	1.232	0.15168	0.199069	0.329946
		E6.5+anti-CAF1R Ab-3	0.831725	0.836173	0.928466	0.855705	0.937855	1.02875	1.03574	1.07441	0.991831	0.146151	0.19124	0.264657
		E6.5+anti-CAF1R Ab-4	0.465966	1.5018	0.628038	1.31353	0.773567	0.564248	0.731355	0.983309	1.27542	0.14918	0.331813	0.118386
		E6.5+anti-CAF1R Ab-5	1.02616	1.00578	1.17624	0.870759	0.936562	0.949922	1.02563	1.20163	1.09894	0.164917	0.22901	0.311091
		E6.5+anti-CAF1R Ab-6	0.683099	1.11352	1.10228	0.951078	0.939692	0.911487	0.977277	0.892148	0.813198	0.161916	0.232182	0.304072
			P value
			0.147172	0.908838	0.580128	0.667494	0.112445	0.279978	0.339603	0.74769	0.686964	2.20541e-07	5.51658e-09	1.72124e-05
			2^-(Delta Delta CT)
Fig.6m		E18.5 Testis	CDH5	CYP11A1	CYP17A1	HSD3B1	SOX9	AMH	KIT	POU5F1	DDX4	CX3CR1	CSF1R	ADGRE1	ITGAM	CCR2	ITGB2	PTPRC
		E6.5+Control Ab-1	1.32618	1.14523	1.15092	0.836029	1.26423	1.72151	0.756746	0.98344	1.00323	0.925008	1.00643	0.927368	0.975831	0.958157	0.970486	0.920377
		E6.5+Control Ab-2	1.06734	0.959448	0.843813	1.12079	1.22531	1.47938	1.01249	1.09317	1.165	1.29971	0.86066	1.02202	0.899732	1.08608	0.66165	1.43898
		E6.5+Control Ab-3	1.59378	0.922445	1.06077	0.931471	1.58031	1.52821	1.02746	1.40466	1.35882	1.06445	1.08815	0.754413	0.91149	0.761881	1.34403	0.97165
		E6.5+Control Ab-4	1.12357	1.14965	1.23354	1.21555	0.95324	1.03328	0.867917	0.810559	1.08682	1.19224	1.27989	1.0155	1.06387	1.34216	1.0037	1.51088
		E6.5+Control Ab-5	0.381619	0.758499	0.581099	1.08117	0.624169	0.291612	1.55151	0.761458	0.615109	0.671471	0.843582	1.68962	0.746845	0.862613	1.06039	0.414685
		E6.5+Control Ab-6	1.03381	1.13143	1.3542	0.871801	0.686568	0.85272	0.943324	1.07291	0.941894	0.976101	0.982646	0.8151	1.57268	1.08942	1.08869	1.24028
		E6.5+anti-CAF1R Ab-1	0.83512	0.888782	0.704964	1.47606	0.562578	0.554394	1.05811	0.388058	0.435937	1.68753	1.50077	2.19608	1.86732	1.31573	1.39592	2.66293
		E6.5+anti-CAF1R Ab-2	0.841354	0.898922	0.872963	0.834201	0.34502	0.480899	0.609878	0.385877	0.955434	1.557	1.79948	1.34007	1.89698	2.05718	2.21404	2.15799
		E6.5+anti-CAF1R Ab-3	0.609423	0.709965	0.694653	0.71849	0.337319	0.359667	0.566753	0.583701	0.860895	1.6764	1.57669	1.69095	1.94601	1.16213	0.935123	1.34889
		E6.5+anti-CAF1R Ab-4	0.540754	0.625625	0.367566	1.21284	0.220939	0.313685	1.262	0.255965	0.831617	1.49083	2.26175	3.51236	1.71732	1.41739	1.54623	1.65887
		E6.5+anti-CAF1R Ab-5	0.53091	0.482677	0.407613	1.39361	0.306619	0.190259	2.25345	0.799723	0.801973	1.1726	1.20279	2.10679	1.90029	1.56541	1.36928	2.00732
		E6.5+anti-CAF1R Ab-6	0.590056	0.619757	0.540732	0.886667	0.31035	0.330464	1.19538	0.968815	0.769138	1.25234	1.53876	1.47262	1.42774	1.46465	1.86766	1.61187
			P value
			0.0338577	0.00810407	0.0104981	0.60047	0.00115498	0.00586398	0.642849	0.0109163	0.0709143	0.0049886	0.00259018	0.0160064	0.000300156	0.00960501	0.0244982	0.00860595
Fig.6f			Testis cord height (um)											P value
		E13.5 XY Gonads	gonad-1	gonad-2	gonad-3	gonad-4	gonad-5	gonad-6	gonad-7	gonad-8	gonad-9	gonad-10	gonad-11
		E6.5+Control Ab-1	374.353	323.599	272.457	256.843	300.97	287.069	324.569	284.224	241.002	306.207	304.267
		E6.5+anti-CAF1R Ab-1	230.496	304.688	304.009	285.129	259.526	276.207	243.103	289.526	316.94			0.223735
Fig.6g			Testis cord width (um)											P value
		E13.5 XY Gonads	gonad-1	gonad-2	gonad-3	gonad-4	gonad-5	gonad-6	gonad-7	gonad-8	gonad-9	gonad-10	gonad-11
		E6.5+Control Ab-1	81.0759	88.5758	77.8432	75.1601	76.1299	80.4294	81.7225	77.0674	65.6237	72.4123	79.9122
		E6.5+anti-CAF1R Ab-1	55.1174	70.3111	71.3778	82.1104	64.5245	65.8176	62.9728	76.4208	73.0588			0.0111919
Fig.6h			% Non-linear testis cords											P value
		E13.5 XY Gonads	gonad-1	gonad-2	gonad-3	gonad-4	gonad-5	gonad-6	gonad-7	gonad-8	gonad-9	gonad-10	gonad-11
		E6.5+Control Ab-1	22.2222	20	33.3333	33.3333	44.4444	22.2222	25	30	30	10	10
		E6.5+anti-CAF1R Ab-1	75	57.1429	42.8571	37.5	57.1429	37.5	33.3333	22.2222	22.2222			0.0129976
Fig.6h			testis cord number per 0.2 mm2 section						P value
		E18.5 Testis	testis-1	testis-2	testis-3	testis-4	testis-5	testis-6
		E6.5+Control Ab-1	37.0403	31.624	36.173	33.0688
		E6.5+anti-CAF1R Ab-1	29.4545	29.6771	34.6349	27.9452	30.217	27.8637	0.0236447

## Sheet: Figure.7
	Fig.7i and 7j		Pre-separation interstitial cells			CD45- interstitial cells			CD45+ interstitial cells			F4/80+ interstitial cells			P value
		CYP11A1+Edu+/CYP111A+ (%)	Exp-1	Exp-2	Exp-3	Exp-1	Exp-2	Exp-3	Exp-1	Exp-2	Exp-3	Exp-1	Exp-2	Exp-3	CD45- vs Pre-sep	CD45+ vs Pre-sep	F4/80+ vs Pre-sep	Pre-sep (D3 vs D6)	CD45- (D3 vs D6)	CD45+ (D3 vs D6)	F4/80+ (D3 vs D6)
		Day3	18.5181	17.175	16.271	13.8153	13.7848	13.1719	25.5252	21.9164	19.7086	20.5	27	24.9084	0.00553787	0.0494866	0.0281174	0.0375794	0.000298709	0.000687878	0.00180429
		Day6	13.9609	4.62682	6.67184	7.9485	6.19383	6.64545	6.49155	4.52857	4.82575	9.4	5.8	8.52621	0.632198	0.33979	0.874358
		CD206+Edu+/CD206+ (%)
		Day3	15.625	18.3333	7.5	0	0	0	11.0605	15.8181	14.8453	15.7313	20.083	10.7473		0.981372	0.707956	0.438055	#DIV/0!	0.0107397	0.0390578
		Day6	5.4	34.8452	25.0952	0	0	0	32.7056	26.3064	23.7501	24	24.4	22.9374		0.556442	0.828991
	Fig.7k and 7l		Testosterone concentration per 1*104 Leydig cells (ng/dL)															P value
			Pre-separation interstitial cells				CD45- interstitial cells				CD45+ interstitial cells				F4/80+ interstitial cells
			Exp-1	Exp-2	Exp-3	Exp-4	Exp-1	Exp-2	Exp-3	Exp-4	Exp-1	Exp-2	Exp-3	Exp-4	Exp-1	Exp-2	Exp-3	CD45- vs Pre-sep	CD45+ vs Pre-sep	F4/80+ vs Pre-sep
		Day3	872.416	960.2	1008	713.895	584.89	701.936	653.7	534.478	1289.12	1016.22	1285	1714	1481.7	1156.52	1539.4	0.0110471	0.0325075	0.0102267
		Day6	141.516	136.634	147.986	137.924	81.9164	77.1852	81.0928	73.3287	65.5712	85.1041	75.3611	119.936	56.0535	62.2861	73.2953	1.19513e-06	0.0040927	2.47219e-05
	Fig.7n		Leydig cells					Leydig cells+Interstitial (Int) macrophages					Leydig cells+Peritubular (Peri) macrophages					P value
		Testosterone concentration (ng/dL)	Exp-1	Exp-2	Exp-3	Exp-4	Exp-5	Exp-1	Exp-2	Exp-3	Exp-4	Exp-5	Exp-1	Exp-2	Exp-3	Exp-4	Exp-5	Leydig vs Leydig+Int	Leydig vs Leydig+Peri	Leydig+Int vs Leydig+Peri
		Day3	169.543	157.803	172.89	163.379	164.413	205.477	186.821	187.937	198.544	221.361	188.656	189.534	149.764	150.1	163.023	0.00103726	0.784541	0.0193198
	Fig.7m		testis-1	testis-2	testis-3
		CCR2-GFP+MHCII+/MHCII+ (%)	41.8187	41.7908	37.2761
		CCR2-GFP+CD206+/CD206+ (%)	4.46132	4.35503	0

## Sheet: Supplementary Figure 1
Supplementary Fig.1d		Cl-Caspase3+ cell number per gonadal section
	E13.5 Testis	gonad1	gonad2	gonad3	gonad4	gonad5	gonad6	P value
	Csf1r-creER;Rosa-Tomato_E12.5+oil (Data 1)	100	125	113	158	83	97	Data 1 vs Data 2	Data 1 vs Data 3	Data 2 vs Data 3
	Rosa-Tomato_E12.5+4OHT (Data 2)	152	115	147	92	68	105	0.97716	0.672946	0.719905
	Csf1r-creER;Rosa-Tomato_E12.5+4OHT (Data 3)	146	158	94	87
Supplementary Fig.1e		CD45+ cell number per gonadal section
	E13.5 Testis	gonad1	gonad2	gonad3	gonad4	gonad5	gonad6	P value
	Csf1r-creER;Rosa-Tomato_E12.5+oil (Data 1)	204	261	230	287	213	250
	Rosa-Tomato_E12.5+4OHT (Data 2)	244	251	297	229	260	178	0.911472

## Sheet: Supplementary Figure 2
Supplementary Fig.2d		CD45+F4/80+ cell number per 0.1mm2 gonad
	E18.5 Testis	testis-1	testis-2	testis-3	testis-4	P value
	Csf1r-creER;Rosa-Tomato_E12.5+oil (Data 1)	24	25	25	23	Data 1 vs Data 2	Data 1 vs Data 3	Data 2 vs Data 3
	Rosa-Tomato_E12.5+4OHT (Data 2)	27	22	29		0.383191	0.0716409	0.371206
	Csf1r-creER;Rosa-Tomato_E12.5+4OHT (Data 3)	25	34	26	31
Supplementary Fig.2e		CD45+F4/80- cell number per 0.1mm2 gonad
	E18.5 Testis	testis-1	testis-2	testis-3	testis-4	P value
	Csf1r-creER;Rosa-Tomato_E12.5+oil (Data 1)	78	72	78	57	Data 1 vs Data 2	Data 1 vs Data 3	Data 2 vs Data 3
	Rosa-Tomato_E12.5+4OHT (Data 2)	94	105	111		0.00663634	0.000227688	0.0755755
	Csf1r-creER;Rosa-Tomato_E12.5+4OHT (Data 3)	122	112	114	111

## Sheet: Supplementary Figure 3
	Csf1-creER;Rosa-Tomato
Supplementary Fig.3m		F4/80+Tom+/F4/80+ (%)						P value
		testis-1	testis-2	testis-3	testis-1	testis-2	testis-3	E18.5(E10.5+4OHT vs E8.5+4OHT)	E18.5(E12.5+4OHT vs E8.5+4OHT)	E18.5(E12.5+4OHT vs E10.5+4OHT)
	Brain	E18.5			P90			0.211266	0.000558908	0.000158696
	E8.5+4-OHT	85.45	71.95	78.65	78	67.1	69.4	P90(E10.5+4OHT vs E8.5+4OHT)	P90(E12.5+4OHT vs E8.5+4OHT)	P90(E12.5+4OHT vs E10.5+4OHT)
	E10.5+4-OHT	85.1	81.2845	91.8265	68.6	74.1	79.4	0.607544	0.00117214	0.000735477
	E12.5+4-OHT	34.4	37.6561	30.2123	36.4	43.2	39.3	P90 vs E18.5 (E8.5+4OHT)	P90 vs E18.5 (E10.5+4OHT)	P90 vs E18.5 (E12.5+4OHT)
								0.233101	0.0515971	0.130391
Supplementary Fig.3n		F4/80+Tom+/F4/80+ (%)						P value
		testis-1	testis-2	testis-3	testis-1	testis-2	testis-3	E18.5(E10.5+4OHT vs E8.5+4OHT)	E18.5(E12.5+4OHT vs E8.5+4OHT)	E18.5(E12.5+4OHT vs E10.5+4OHT)
	Liver	E18.5			P90			0.000205877	0.000248531	0.153338
	E8.5+4-OHT	47	50.3	42.53	35.7724	33.4802	28.4585	P90(E10.5+4OHT vs E8.5+4OHT)	P90(E12.5+4OHT vs E8.5+4OHT)	P90(E12.5+4OHT vs E10.5+4OHT)
	E10.5+4-OHT	83.4333	88.234	91.0613	59.523	64.1831	70.4	0.00109332	0.000380604	0.0429335
	E12.5+4-OHT	85.2333	83.2535	78.9857	71.5953	83.1502	81.1189	P90 vs E18.5 (E8.5+4OHT)	P90 vs E18.5 (E10.5+4OHT)	P90 vs E18.5 (E12.5+4OHT)
								0.0108222	0.00405508	0.389269

[truncated: 8 more sheets: Supplementary Figure 5, Supplementary Figure 6, Supplementary Figure 8, Supplementary Figure 9, Supplementary Figure 10, Supplementary Figure 11, Supplementary Figure 12, Supplementary Figure 15]
